# Supplementary material for: Latent Classes of Adverse and Benevolent Childhood Experiences in a Multinational Sample of Parents and Their Relation to Parent, Child, and Family Functioning during the COVID-19 Pandemic
Source: Int J Environ Res Public Health. 2022 Oct 20;19(20):13581. doi: 10.3390/ijerph192013581 (PMC9603677; doi:10.3390/ijerph192013581)
Supplement: Supplementary file 1 [file ijerph-19-13581-s001.zip]

Archive with 1 entries (1 files):
- ijerph-1922698-supplementary.pdf
